# Supplementary material for: The Bicarbonate Transporter (MoAE4) Localized on Both Cytomembrane and Tonoplast Promotes Pathogenesis in Magnaporthe oryzae
Source: J Fungi (Basel). 2021 Nov 11;7(11):955. doi: 10.3390/jof7110955 (PMC8624833; doi:10.3390/jof7110955)
Supplement: Supplementary file 1 [file jof-07-00955-s001.zip]

Archive with 1 entries (1 files):
- jof-1451024-supplementary.pdf
